# Supplementary material for: Eomes directs the formation of spatially and functionally diverse extraembryonic hematovascular tissues
Source: Dev Cell. Author manuscript; Available in PMC 2025 Dec 11. (PMC7618462; doi:10.1016/j.devcel.2025.06.001)
Supplement: Supplementary Materials [file EMS211404-supplement-Supplementary_Materials.zip]

Archive with 6 entries (6 files):
- 1-s2.0-S1534580725003338-mmc4.mp4
- 1-s2.0-S1534580725003338-mmc5.mp4
- 1-s2.0-S1534580725003338-mmc1.pdf
- 1-s2.0-S1534580725003338-mmc2.xls
- 1-s2.0-S1534580725003338-mmc3.xls
- 1-s2.0-S1534580725003338-mmc6.pdf
